# Supplementary material for: Enhancement of Peroxydisulfate Activation for Complete Degradation of Refractory Tetracycline by 3D Self-Supported MoS2/MXene Nanocomplex
Source: Nanomaterials (Basel). 2024 Apr 30;14(9):786. doi: 10.3390/nano14090786 (PMC11085324; doi:10.3390/nano14090786)
Supplement: Supplementary file 1 [file nanomaterials-14-00786-s001.zip]

Archive with 1 entries (1 files):
- nanomaterials-2989006-supplementary.pdf
